# Supplementary material for: Toxin-Antitoxin Systems in the Mobile Genome of Acidithiobacillus ferrooxidans
Source: PLoS One. 2014 Nov 10;9(11):e112226. doi: 10.1371/journal.pone.0112226 (PMC4226512; doi:10.1371/journal.pone.0112226)
Supplement: Table S1 — Evolutionary distances among toxins from A. ferrooxidans . (XLS) [file pone.0112226.s007.xls]

## Sheet: Distance Datab
	Table S1: Evolutionary distances among toxins from A. ferrooxidans computed using the Maximum Composite Likelihood method.
		AFE_0086_tox1_Acidithiobacillus_ferrooxidans_ATCC_23270	AFE_0413_VapC-1_tox3_Acidithiobacillus_ferrooxidans_ATCC_23270	AFE_0478_VapC-2_tox4_Acidithiobacillus_ferrooxidans_ATCC_23270	AFE_0870_YoeB-1_tox5_Acidithiobacillus_ferrooxidans_ATCC_23270	AFE_0890_StbE-1_tox6_Acidithiobacillus_ferrooxidans_ATCC_23270	AFE_1099_MazF-1_tox26_Acidithiobacillus_ferrooxidans_ATCC_23270	AFE_1362_VapC-3_tox27_Acidithiobacillus_ferrooxidans_ATCC_23270	AFE_1368_tox28_Acidithiobacillus_ferrooxidans_ATCC_23270	AFE_1384_EcoT1-1_tox29_Acidithiobacillus_ferrooxidans_ATCC_23270	AFE_1412_tox7_Acidithiobacillus_ferrooxidans_ATCC_23270	AFE_1417_tox8_Acidithiobacillus_ferrooxidans_ATCC_23270	AFE_1559_tox9_Acidithiobacillus_ferrooxidans_ATCC_23270	AFE_1578_tox10_Acidithiobacillus_ferrooxidans_ATCC_23270	AFE_1613_tox11_Acidithiobacillus_ferrooxidans_ATCC_23270	AFE_1733_tox14_Acidithiobacillus_ferrooxidans_ATCC_23270	AFE_2129_VapC-5_tox16_Acidithiobacillus_ferrooxidans_ATCC_23270	AFE_2414_tox17_Acidithiobacillus_ferrooxidans_ATCC_23270	AFE_2888_NspT2-1_tox21_Acidithiobacillus_ferrooxidans_ATCC_23270	AFE_2984_tox23_Acidithiobacillus_ferrooxidans_ATCC_23270	AFE_3173_tox24_Acidithiobacillus_ferrooxidans_ATCC_23270	AFE_3269_tox25_Acidithiobacillus_ferrooxidans_ATCC_23270	Rorf_25786_tox12_Acidithiobacillus_ferrooxidans_ATCC_23270	tox19_Acidithiobacillus_ferrooxidans_ATCC_23270	CcdB-F_Escherichia_coli_K-12_plasmid_F_DNA	CcdB-O157_Escherichia_coli_O157:H7_str,_EDL933	ChpBK_Escherichia_coli_E24377A	hypothetical_protein_Firmicutes_bacterium_ASF500	hypothetical_protein_Gallionella_sp_SCGC_AAA018-N21	hypothetical_protein_Klebsiella_pneumoniae_BIDMC_24	MazF_Escherichia_coli_536	MazF_Haemophilus_parasuis_MN-H_KuehnKR3	PemK-1_Acidithiobacillus_ferrooxidans_ATCC_23270	PemK-1_Acidithiobacillus_ferrooxidans_ATCC_53993	PemK_Kid_Escherichia_coli_plasmid_NR1	PemK-like_protein_Sphingobium_japonicum_UT26S	toxin_Lamprocystis_purpurea_DSM_4197	MazE_toxin_Acidithiobacillus_ferrivorans_SS3	YdcE_Bacillus_subtilis_subsp,_subtilis_str,_168	AFE_0088_HigB-1_Acidithiobacillus_ferrooxidans_ATCC_23270	AFE_2982_CcrT1-1_Acidithiobacillus_ferrooxidans_ATCC_23270	EcoT1-EDL933_Escherichia_coli_O157:H7_str,_EDL933	Acife_2254_Acidithiobacillus_ferrivorans_SS3	Galf_2192_Gallionella_capsiferriformans_ES-2	Oscil6304_5031_Oscillatoria_acuminata_PCC_6304	ROD_36431_Citrobacter_rodentium_ICC168	Lferr_0090_HigB-1_Acidithiobacillus_ferrooxidans_ATCC_53993	Lferr_0995_YoeB-1_Acidithiobacillus_ferrooxidans_ATCC_53993	Lferr_1012_StbE-1_Acidithiobacillus_ferrooxidans_ATCC_53993
1	AFE_0086_tox1_Acidithiobacillus_ferrooxidans_ATCC_23270		32.961	10.32	17.579	45.222	28.676	11.68	47.044	35.151	32.325	45.576	17.168	12.41	44.177	52.056	16.91	22.558	32.451	20.468	38.68	23.793	54.802	40.862	37.904	45.097	33.264	17.898	37.413	27.417	33.05	45.867	25.801	25.427	52.277	40.015	25.651	20.067	41.679	59.094	25.192	49.532	26.363	37.837	55.726	50.999	59.094	17.579	45.222
2	AFE_0413_VapC-1_tox3_Acidithiobacillus_ferrooxidans_ATCC_23270	32.961		19.563	32.796	26.765	37.726	8.929	32.954	27.584	17.071	39.188	16.335	26.385	16.484	19.528	12.547	42.079	30.081	31.085	39.555	14.251	45.727	42.632	17.234	33.691	39.039	27.74	44.052	37.213	45.191	29.446	24.771	30.715	33.431	44.172	25.508	47.827	16.949	21.506	63.727	24.466	25.538	52.264	38.368	33.265	21.506	32.796	26.765
3	AFE_0478_VapC-2_tox4_Acidithiobacillus_ferrooxidans_ATCC_23270	10.32	19.563		30.994	38.058	26.154	5.525	46.048	39.247	48.143	39.081	30.824	31.384	30.472	52.363	2.749	20.726	17.511	22.706	36.329	27.768	27.93	63.003	22.629	42.545	30.889	35.638	25.502	13.992	18.42	28.543	42.525	43.428	31.653	30.715	17.309	19.423	15.111	16.984	40.833	41.96	36.328	41.825	45.3	46.141	16.984	30.994	38.058
4	AFE_0870_YoeB-1_tox5_Acidithiobacillus_ferrooxidans_ATCC_23270	17.579	32.796	30.994		9.017	53.84	53.289	23.944	18.497	11.432	34.178	9.7	16.944	18.654	42.1	37.005	36.174	49.094	19.917	24.907	26.352	13.698	23.33	29.426	58.5	54.431	23.122	37.625	29.913	32.826	29.635	22.115	15.325	42.112	58.289	50.609	56.376	32.194	42.158	26.727	32.637	19.581	37.719	28.869	27.205	42.158	0	9.017
5	AFE_0890_StbE-1_tox6_Acidithiobacillus_ferrooxidans_ATCC_23270	45.222	26.765	38.058	9.017		26.269	57.754	41.641	15.333	10.226	16.379	41.884	36.374	22.454	44.308	29.114	18.182	26.87	32.474	38.701	44.936	22.002	11.527	14.304	24.136	36.246	22.032	27.119	57.732	23.631	28.65	45.834	37.311	37.857	45.761	46.885	37.823	21.648	61.425	51.194	15.811	13.604	24.389	29.07	17.003	61.425	9.017	0
6	AFE_1099_MazF-1_tox26_Acidithiobacillus_ferrooxidans_ATCC_23270	28.676	37.726	26.154	53.84	26.269		40.815	28.677	26.882	41.503	24.75	27.515	58.259	48.769	36.76	22.054	48.057	47.193	36.526	54.602	40.143	29.003	16.246	38.732	43.636	5.381	4.202	1.705	2.609	2.78	1.916	6.126	6.766	7.043	1.553	1.229	0.641	7.35	30.502	21	37.444	14.885	16.659	29.649	27.471	30.502	53.84	26.269
7	AFE_1362_VapC-3_tox27_Acidithiobacillus_ferrooxidans_ATCC_23270	11.68	8.929	5.525	53.289	57.754	40.815		43.768	48.211	37.686	36.437	31.941	19.89	21.467	44.194	8.148	22.125	16.722	59.116	27.723	33.648	28.347	59.375	32.13	35.605	43.117	42.322	39.47	30.403	42.839	46.089	36.925	37.529	49.029	44.314	42.376	36.237	24.384	36.746	34.708	48.52	26.312	34.016	44.561	26.81	36.746	53.289	57.754
8	AFE_1368_tox28_Acidithiobacillus_ferrooxidans_ATCC_23270	47.044	32.954	46.048	23.944	41.641	28.677	43.768		36.621	23.745	41.513	29.477	56.772	34.667	38.08	37.409	32.637	20.559	20.664	23.342	39.832	21.777	60.072	28.391	28.114	46.216	46.365	46.85	38.761	28.147	39.604	55.459	56.195	36.477	36.148	32.801	31.927	53.804	35.059	15.354	33.892	32.09	30.444	34.357	39.187	35.059	23.944	41.641
9	AFE_1384_EcoT1-1_tox29_Acidithiobacillus_ferrooxidans_ATCC_23270	35.151	27.584	39.247	18.497	15.333	26.882	48.211	36.621		28.041	36.613	20.446	33.984	14.233	39.692	26.918	10.608	46.836	24.001	43.443	49.874	20.614	12.427	11.175	37.376	47.446	52.089	18.404	30.289	37.706	41.513	35.472	30.44	41.947	17.55	23.025	47.465	47.754	34.868	18.305	6.94	1.076	1.25	2.55	1.442	34.868	18.497	15.333
10	AFE_1412_tox7_Acidithiobacillus_ferrooxidans_ATCC_23270	32.325	17.071	48.143	11.432	10.226	41.503	37.686	23.745	28.041		37.543	41.973	38.156	32.649	31.226	35.119	43.306	30.496	46.164	40.545	26.936	37.016	19.225	13.169	22.709	62.627	51.247	62.009	48.164	41.398	45.803	40.393	44.299	61.989	64.705	52.693	51.537	62.306	30.762	48.425	41.046	34.025	28.23	48.172	49.945	30.762	11.432	10.226
11	AFE_1417_tox8_Acidithiobacillus_ferrooxidans_ATCC_23270	45.576	39.188	39.081	34.178	16.379	24.75	36.437	41.513	36.613	37.543		48.04	49.619	17.319	38.694	25.754	49.04	38.009	43.37	41.654	14.68	28.983	12.597	56.385	64.289	20.571	23.246	32.123	27.54	26.861	37.312	29.337	29.583	28.68	14.099	17.221	23.564	45.321	40.647	61.046	56.86	40.1	32.887	45.733	45.496	40.647	34.178	16.379
12	AFE_1559_tox9_Acidithiobacillus_ferrooxidans_ATCC_23270	17.168	16.335	30.824	9.7	41.884	27.515	31.941	29.477	20.446	41.973	48.04		31.557	43.711	48.098	17.512	17.022	38.749	49.045	34.001	49.036	44.723	25.695	20.651	25.104	41.947	15.999	18.337	18.841	25.774	27.198	38.055	40.235	45.213	18.753	30.955	28.198	40.358	13.332	15.175	27.506	19.253	34.744	34.776	24.377	13.332	9.7	41.884
13	AFE_1578_tox10_Acidithiobacillus_ferrooxidans_ATCC_23270	12.41	26.385	31.384	16.944	36.374	58.259	19.89	56.772	33.984	38.156	49.619	31.557		47.27	32.894	22.939	42.586	50.779	43.915	32.678	53.364	42.182	38.55	31.859	43.028	53.013	55.899	43.104	37.276	29.417	48.935	51.265	40.797	68.664	46.962	50.629	54.776	39.956	30.416	24.299	47.729	39.439	48.345	63.962	51.16	30.416	16.944	36.374
14	AFE_1613_tox11_Acidithiobacillus_ferrooxidans_ATCC_23270	44.177	16.484	30.472	18.654	22.454	48.769	21.467	34.667	14.233	32.649	17.319	43.711	47.27		43.575	17.332	26.334	26.731	35.093	42.33	26.167	26.817	25.739	35.523	46.349	45.154	30.013	34.718	42.247	50.484	43.19	28.232	32.512	53.222	33.988	47.581	38.777	57.49	9.301	42.457	45.844	14.325	25.211	29.531	16.464	9.301	18.654	22.454
15	AFE_1733_tox14_Acidithiobacillus_ferrooxidans_ATCC_23270	52.056	19.528	52.363	42.1	44.308	36.76	44.194	38.08	39.692	31.226	38.694	48.098	32.894	43.575		29.329	25.903	48.101	26.411	14.208	13.741	43.921	47.14	31.82	28.1	29.374	22.488	39.72	28.408	30.762	34.005	34.334	31.773	20.515	35.463	40.442	45.561	33.008	29.932	23.501	44.071	45.779	48.266	33.111	35.558	29.932	42.1	44.308
16	AFE_2129_VapC-5_tox16_Acidithiobacillus_ferrooxidans_ATCC_23270	16.91	12.547	2.749	37.005	29.114	22.054	8.148	37.409	26.918	35.119	25.754	17.512	22.939	17.332	29.329		15.677	26.121	29.911	13.134	12.29	44.408	16.851	32.439	30.936	39.033	46.594	17.42	11.688	12.695	17.323	31.082	35.408	30.082	16.108	24.018	20.364	41.062	20.174	26.681	45.767	33.333	19.611	37.442	46.103	20.174	37.005	29.114
17	AFE_2414_tox17_Acidithiobacillus_ferrooxidans_ATCC_23270	22.558	42.079	20.726	36.174	18.182	48.057	22.125	32.637	10.608	43.306	49.04	17.022	42.586	26.334	25.903	15.677		33.573	46.529	32.594	39.021	16.094	31.838	9.254	16.478	32.91	33.986	31.983	27.242	32.95	36.75	35.574	44.642	18.789	24.242	38.819	43.692	33.307	50.898	12.781	25.5	18.711	18.947	10.05	16.857	50.898	36.174	18.182
18	AFE_2888_NspT2-1_tox21_Acidithiobacillus_ferrooxidans_ATCC_23270	32.451	30.081	17.511	49.094	26.87	47.193	16.722	20.559	46.836	30.496	38.009	38.749	50.779	26.731	48.101	26.121	33.573		57.198	24.252	19.121	42.364	71.863	32.968	39.946	20.633	40.299	44.905	24.312	25.634	40.001	44.171	35.846	17.051	49.213	33.343	34.571	25.006	39.41	16.857	55.434	44.282	43.965	41.499	53.376	39.41	49.094	26.87
19	AFE_2984_tox23_Acidithiobacillus_ferrooxidans_ATCC_23270	20.468	31.085	22.706	19.917	32.474	36.526	59.116	20.664	24.001	46.164	43.37	49.045	43.915	35.093	26.411	29.911	46.529	57.198		49.101	31.887	39.04	40.626	37.193	28.954	35.146	29.645	55.467	42.056	42.901	47.645	39.207	42.405	36.712	55.68	41.749	46.461	39.965	46.682	30.325	21.944	27.119	40.373	42.521	42.085	46.682	19.917	32.474
20	AFE_3173_tox24_Acidithiobacillus_ferrooxidans_ATCC_23270	38.68	39.555	36.329	24.907	38.701	54.602	27.723	23.342	43.443	40.545	41.654	34.001	32.678	42.33	14.208	13.134	32.594	24.252	49.101		33.073	18.796	39.015	43.771	34.686	38.351	38.522	49.707	58.154	56.853	53.215	54.59	41.688	23.988	56.329	47.917	50.362	58.116	25.014	45.669	26.557	38.848	35.153	23.635	29.847	25.014	24.907	38.701
21	AFE_3269_tox25_Acidithiobacillus_ferrooxidans_ATCC_23270	23.793	14.251	27.768	26.352	44.936	40.143	33.648	39.832	49.874	26.936	14.68	49.036	53.364	26.167	13.741	12.29	39.021	19.121	31.887	33.073		44.576	28.728	42.272	60.433	40.143	19.788	41.11	44.191	39.702	35.746	19.551	17.059	34.356	38.835	41.308	35.752	33.3	16.949	47.455	61.263	50.272	52.675	37.524	52.382	16.949	26.352	44.936
22	Rorf_25786_tox12_Acidithiobacillus_ferrooxidans_ATCC_23270	54.802	45.727	27.93	13.698	22.002	29.003	28.347	21.777	20.614	37.016	28.983	44.723	42.182	26.817	43.921	44.408	16.094	42.364	39.04	18.796	44.576		33.484	38.58	34.015	27.106	20.156	21.316	16.471	20.117	32.341	34.655	42.108	16.971	20.43	32.477	24.368	41.469	47.124	39.094	43.341	17.273	33.268	12.385	25.963	47.124	13.698	22.002
23	tox19_Acidithiobacillus_ferrooxidans_ATCC_23270	40.862	42.632	63.003	23.33	11.527	16.246	59.375	60.072	12.427	19.225	12.597	25.695	38.55	25.739	47.14	16.851	31.838	71.863	40.626	39.015	28.728	33.484		25.777	28.001	39.638	13.154	25.57	27.076	28.259	34.536	16.323	12.629	41.387	18.771	18.146	19.582	56.884	12.744	30.721	29.42	16.213	23.684	29.039	20.28	12.744	23.33	11.527
24	CcdB-F_Escherichia_coli_K-12_plasmid_F_DNA	37.904	17.234	22.629	29.426	14.304	38.732	32.13	28.391	11.175	13.169	56.385	20.651	31.859	35.523	31.82	32.439	9.254	32.968	37.193	43.771	42.272	38.58	25.777		4.21	35.735	55.754	37.137	24.37	35.01	30.426	33.857	43.17	20.189	36.184	23.334	40.709	27.853	38.592	21.699	26.056	15.87	21.478	11.982	10.161	38.592	29.426	14.304
25	CcdB-O157_Escherichia_coli_O157:H7_str,_EDL933	45.097	33.691	42.545	58.5	24.136	43.636	35.605	28.114	37.376	22.709	64.289	25.104	43.028	46.349	28.1	30.936	16.478	39.946	28.954	34.686	60.433	34.015	28.001	4.21		48.564	33.114	40.013	22.984	33.512	35.956	53.239	59.772	35.379	44.151	50.366	43.119	24.084	55.281	23.714	47.953	34.63	25.613	20.308	25.421	55.281	58.5	24.136
26	ChpBK_Escherichia_coli_E24377A	33.264	39.039	30.889	54.431	36.246	5.381	43.117	46.216	47.446	62.627	20.571	41.947	53.013	45.154	29.374	39.033	32.91	20.633	35.146	38.351	40.143	27.106	39.638	35.735	48.564		3.504	5.57	5.443	5.845	6.493	8.481	10.297	2.942	5.385	4.83	5.589	6.997	21.28	55.974	20.529	22.886	26.743	33.592	40.779	21.28	54.431	36.246
27	hypothetical_protein_Firmicutes_bacterium_ASF500	17.898	27.74	35.638	23.122	22.032	4.202	42.322	46.365	52.089	51.247	23.246	15.999	55.899	30.013	22.488	46.594	33.986	40.299	29.645	38.522	19.788	20.156	13.154	55.754	33.114	3.504		3.61	7.254	8.888	4.495	5.398	5.918	5.129	4.677	5.054	4.429	7.38	20.634	39.23	23.087	24.72	41.261	38.915	26.395	20.634	23.122	22.032
28	hypothetical_protein_Gallionella_sp_SCGC_AAA018-N21	37.413	44.052	25.502	37.625	27.119	1.705	39.47	46.85	18.404	62.009	32.123	18.337	43.104	34.718	39.72	17.42	31.983	44.905	55.467	49.707	41.11	21.316	25.57	37.137	40.013	5.57	3.61		1.732	2.132	1.797	4.769	4.876	5.629	1.396	1.304	1.842	10.335	13.87	24.608	16.546	9.282	12.313	17.161	20.088	13.87	37.625	27.119
29	hypothetical_protein_Klebsiella_pneumoniae_BIDMC_24	27.417	37.213	13.992	29.913	57.732	2.609	30.403	38.761	30.289	48.164	27.54	18.841	37.276	42.247	28.408	11.688	27.242	24.312	42.056	58.154	44.191	16.471	27.076	24.37	22.984	5.443	7.254	1.732		1.168	2.535	4.951	5.927	10.177	2.32	2.007	2.328	10.97	18.684	31.686	23.609	20.002	17.348	19.624	42.789	18.684	29.913	57.732
30	MazF_Escherichia_coli_536	33.05	45.191	18.42	32.826	23.631	2.78	42.839	28.147	37.706	41.398	26.861	25.774	29.417	50.484	30.762	12.695	32.95	25.634	42.901	56.853	39.702	20.117	28.259	35.01	33.512	5.845	8.888	2.132	1.168		2.597	7.517	8.459	10.914	2.617	2.038	2.305	13.262	15.265	24.327	30.669	23.384	22.382	32.162	37.249	15.265	32.826	23.631
31	MazF_Haemophilus_parasuis_MN-H_KuehnKR3	45.867	29.446	28.543	29.635	28.65	1.916	46.089	39.604	41.513	45.803	37.312	27.198	48.935	43.19	34.005	17.323	36.75	40.001	47.645	53.215	35.746	32.341	34.536	30.426	35.956	6.493	4.495	1.797	2.535	2.597		6.249	7.233	6.792	2.221	1.72	1.858	7.512	21.549	43.154	21.414	39.992	20.548	26.57	34.09	21.549	29.635	28.65
32	PemK-1_Acidithiobacillus_ferrooxidans_ATCC_23270	25.801	24.771	42.525	22.115	45.834	6.126	36.925	55.459	35.472	40.393	29.337	38.055	51.265	28.232	34.334	31.082	35.574	44.171	39.207	54.59	19.551	34.655	16.323	33.857	53.239	8.481	5.398	4.769	4.951	7.517	6.249		0	5.453	5.697	7.07	6.922	10.461	24.889	31.706	59.082	44.873	42.537	59.021	49.411	24.889	22.115	45.834
33	PemK-1_Acidithiobacillus_ferrooxidans_ATCC_53993	25.427	30.715	43.428	15.325	37.311	6.766	37.529	56.195	30.44	44.299	29.583	40.235	40.797	32.512	31.773	35.408	44.642	35.846	42.405	41.688	17.059	42.108	12.629	43.17	59.772	10.297	5.918	4.876	5.927	8.459	7.233	0		5.41	6.556	8.893	7.523	11.837	29.658	11.739	54.711	37.729	42.276	55.353	49.161	29.658	15.325	37.311
34	PemK_Kid_Escherichia_coli_plasmid_NR1	52.277	33.431	31.653	42.112	37.857	7.043	49.029	36.477	41.947	61.989	28.68	45.213	68.664	53.222	20.515	30.082	18.789	17.051	36.712	23.988	34.356	16.971	41.387	20.189	35.379	2.942	5.129	5.629	10.177	10.914	6.792	5.453	5.41		4.361	4.937	6.618	6.486	48.404	37.673	48.211	22.746	35.994	33.464	30.209	48.404	42.112	37.857
35	PemK-like_protein_Sphingobium_japonicum_UT26S	40.015	44.172	30.715	58.289	45.761	1.553	44.314	36.148	17.55	64.705	14.099	18.753	46.962	33.988	35.463	16.108	24.242	49.213	55.68	56.329	38.835	20.43	18.771	36.184	44.151	5.385	4.677	1.396	2.32	2.617	2.221	5.697	6.556	4.361		1.018	1.768	8.758	22.212	39.466	31.163	22.331	13.501	22	33.772	22.212	58.289	45.761
36	toxin_Lamprocystis_purpurea_DSM_4197	25.651	25.508	17.309	50.609	46.885	1.229	42.376	32.801	23.025	52.693	17.221	30.955	50.629	47.581	40.442	24.018	38.819	33.343	41.749	47.917	41.308	32.477	18.146	23.334	50.366	4.83	5.054	1.304	2.007	2.038	1.72	7.07	8.893	4.937	1.018		1.209	9.073	8.824	26.756	29.688	12.292	9.449	26.119	26.869	8.824	50.609	46.885
37	MazE_toxin_Acidithiobacillus_ferrivorans_SS3	20.067	47.827	19.423	56.376	37.823	0.641	36.237	31.927	47.465	51.537	23.564	28.198	54.776	38.777	45.561	20.364	43.692	34.571	46.461	50.362	35.752	24.368	19.582	40.709	43.119	5.589	4.429	1.842	2.328	2.305	1.858	6.922	7.523	6.618	1.768	1.209		7.504	31.328	19.899	34.03	24.444	22.703	28.809	44.371	31.328	56.376	37.823
38	YdcE_Bacillus_subtilis_subsp,_subtilis_str,_168	41.679	16.949	15.111	32.194	21.648	7.35	24.384	53.804	47.754	62.306	45.321	40.358	39.956	57.49	33.008	41.062	33.307	25.006	39.965	58.116	33.3	41.469	56.884	27.853	24.084	6.997	7.38	10.335	10.97	13.262	7.512	10.461	11.837	6.486	8.758	9.073	7.504		33.272	11.981	29.217	55.116	58.239	28.981	42.835	33.272	32.194	21.648
39	AFE_0088_HigB-1_Acidithiobacillus_ferrooxidans_ATCC_23270	59.094	21.506	16.984	42.158	61.425	30.502	36.746	35.059	34.868	30.762	40.647	13.332	30.416	9.301	29.932	20.174	50.898	39.41	46.682	25.014	16.949	47.124	12.744	38.592	55.281	21.28	20.634	13.87	18.684	15.265	21.549	24.889	29.658	48.404	22.212	8.824	31.328	33.272		28.984	35.071	22.912	37.545	53.168	55.539	0	42.158	61.425
40	AFE_2982_CcrT1-1_Acidithiobacillus_ferrooxidans_ATCC_23270	25.192	63.727	40.833	26.727	51.194	21	34.708	15.354	18.305	48.425	61.046	15.175	24.299	42.457	23.501	26.681	12.781	16.857	30.325	45.669	47.455	39.094	30.721	21.699	23.714	55.974	39.23	24.608	31.686	24.327	43.154	31.706	11.739	37.673	39.466	26.756	19.899	11.981	28.984		44.024	19.53	41.753	14.023	20.256	28.984	26.727	51.194
41	EcoT1-EDL933_Escherichia_coli_O157:H7_str,_EDL933	49.532	24.466	41.96	32.637	15.811	37.444	48.52	33.892	6.94	41.046	56.86	27.506	47.729	45.844	44.071	45.767	25.5	55.434	21.944	26.557	61.263	43.341	29.42	26.056	47.953	20.529	23.087	16.546	23.609	30.669	21.414	59.082	54.711	48.211	31.163	29.688	34.03	29.217	35.071	44.024		4.024	5.027	3.839	6.123	35.071	32.637	15.811
42	Acife_2254_Acidithiobacillus_ferrivorans_SS3	26.363	25.538	36.328	19.581	13.604	14.885	26.312	32.09	1.076	34.025	40.1	19.253	39.439	14.325	45.779	33.333	18.711	44.282	27.119	38.848	50.272	17.273	16.213	15.87	34.63	22.886	24.72	9.282	20.002	23.384	39.992	44.873	37.729	22.746	22.331	12.292	24.444	55.116	22.912	19.53	4.024		1.43	2.198	1.649	22.912	19.581	13.604
43	Galf_2192_Gallionella_capsiferriformans_ES-2	37.837	52.264	41.825	37.719	24.389	16.659	34.016	30.444	1.25	28.23	32.887	34.744	48.345	25.211	48.266	19.611	18.947	43.965	40.373	35.153	52.675	33.268	23.684	21.478	25.613	26.743	41.261	12.313	17.348	22.382	20.548	42.537	42.276	35.994	13.501	9.449	22.703	58.239	37.545	41.753	5.027	1.43		2.127	1.982	37.545	37.719	24.389
44	Oscil6304_5031_Oscillatoria_acuminata_PCC_6304	55.726	38.368	45.3	28.869	29.07	29.649	44.561	34.357	2.55	48.172	45.733	34.776	63.962	29.531	33.111	37.442	10.05	41.499	42.521	23.635	37.524	12.385	29.039	11.982	20.308	33.592	38.915	17.161	19.624	32.162	26.57	59.021	55.353	33.464	22	26.119	28.809	28.981	53.168	14.023	3.839	2.198	2.127		2.416	53.168	28.869	29.07
45	ROD_36431_Citrobacter_rodentium_ICC168	50.999	33.265	46.141	27.205	17.003	27.471	26.81	39.187	1.442	49.945	45.496	24.377	51.16	16.464	35.558	46.103	16.857	53.376	42.085	29.847	52.382	25.963	20.28	10.161	25.421	40.779	26.395	20.088	42.789	37.249	34.09	49.411	49.161	30.209	33.772	26.869	44.371	42.835	55.539	20.256	6.123	1.649	1.982	2.416		55.539	27.205	17.003
46	Lferr_0090_HigB-1_Acidithiobacillus_ferrooxidans_ATCC_53993	59.094	21.506	16.984	42.158	61.425	30.502	36.746	35.059	34.868	30.762	40.647	13.332	30.416	9.301	29.932	20.174	50.898	39.41	46.682	25.014	16.949	47.124	12.744	38.592	55.281	21.28	20.634	13.87	18.684	15.265	21.549	24.889	29.658	48.404	22.212	8.824	31.328	33.272	0	28.984	35.071	22.912	37.545	53.168	55.539		42.158	61.425
47	Lferr_0995_YoeB-1_Acidithiobacillus_ferrooxidans_ATCC_53993	17.579	32.796	30.994	0	9.017	53.84	53.289	23.944	18.497	11.432	34.178	9.7	16.944	18.654	42.1	37.005	36.174	49.094	19.917	24.907	26.352	13.698	23.33	29.426	58.5	54.431	23.122	37.625	29.913	32.826	29.635	22.115	15.325	42.112	58.289	50.609	56.376	32.194	42.158	26.727	32.637	19.581	37.719	28.869	27.205	42.158		9.017
48	Lferr_1012_StbE-1_Acidithiobacillus_ferrooxidans_ATCC_53993	45.222	26.765	38.058	9.017	0	26.269	57.754	41.641	15.333	10.226	16.379	41.884	36.374	22.454	44.308	29.114	18.182	26.87	32.474	38.701	44.936	22.002	11.527	14.304	24.136	36.246	22.032	27.119	57.732	23.631	28.65	45.834	37.311	37.857	45.761	46.885	37.823	21.648	61.425	51.194	15.811	13.604	24.389	29.07	17.003	61.425	9.017
49	ParE1_Escherichia_coli_O157:H7_str,_Sakai	25.512	42.931	27.258	24.462	24.242	27.885	28.875	26.37	28.773	27.357	29.991	33.861	39.421	49.875	27.666	41.244	53.131	34.173	36.099	34.088	45.42	54.81	44.448	60.895	53.343	37.76	43.234	58.384	56.331	53.144	46.452	60.772	57.915	48.93	51.646	42.188	24.703	45.495	51.241	50.148	28.612	26.548	19.748	8.193	30.46	51.241	24.462	24.242
50	ParE3_Escherichia_coli_O157:H7_str,_Sakai_chromosome	39.104	48.909	18.834	31.309	17.61	53.204	23.963	33.547	41.133	45.899	46.997	29.13	53.272	38.101	35.383	37.764	46.48	37.22	35.38	34.496	37.19	19.439	34.04	33.355	35.273	50.067	15.731	25.608	40.584	58.534	27.007	29.705	41.583	51.032	40.568	32.793	40.518	32.014	30.473	64.54	33.668	49.49	39.797	41.485	36.181	30.473	31.309	17.61
51	ParE-RK2_Plasmid_RK2_Klebsiella_pneumoniae	26.435	35.571	31.26	41.546	21.658	14.009	33.867	31.315	31.008	46.763	18.501	34.691	41.787	13.288	32.163	27.47	25.276	48.037	36.788	55.041	14.2	47.271	26.507	53.937	62.446	17.297	16.39	29.287	24.615	32.292	21.618	48.232	55.108	49.352	25.309	21.518	13.025	48.933	41.759	40.777	16.727	15.346	34.674	18.82	28.252	41.759	41.546	21.658
52	PasB_Acidithiobacillus_caldus_plasmid_pTC-F14	29.7	50.123	50.948	16.829	8.249	44.228	53.496	47.055	38.492	23.491	34.824	18.758	29.41	33.354	27.052	33.86	18.853	47.857	29.1	28.111	28.021	13.187	13.728	14.39	17.401	26.079	18.17	22.139	33.148	33.009	20.13	39.271	31.927	26.386	34.054	29.413	37.002	40.776	30.548	20.581	37.289	25.191	14.645	16.636	29.205	30.548	16.829	8.249
53	RelE-307_Escherichia_coli_B171_plasmid_pB171	65.538	24.374	41.432	7.823	2.774	36.501	32.123	39.125	24.849	13.568	38.267	12.359	47.217	30.827	28.608	36.282	19.949	37.947	37.264	31.725	34.253	25.219	41.34	15.245	49.122	25.577	35.073	21.511	43.513	26.444	17.997	42.194	32.048	38.693	43.344	40.813	28.802	33.859	56.336	58.983	21.387	40.712	36.951	14.381	14.45	56.336	7.823	2.774
54	RelE-K12_Escherichia_coli_str,_K-12_substr,_MG1655	31.289	20.118	25.787	10.45	2.554	41.462	49.686	25.697	20.862	14.952	29.768	19.104	35.155	16.945	42.451	18.026	27.898	29.034	40.736	41.237	32.64	15.117	22.87	16.077	45.785	42.441	37.828	36.898	42.392	50.55	43.87	49.62	51.316	40.152	47.284	48.096	45.674	32.705	50.91	50.927	14.894	14.875	19.287	18.437	29.855	50.91	10.45	2.554
55	StbE-Morg_Morganella_morganii_strain_M203_plasmid_R485	49.887	19.231	23.416	9.011	1.39	33.438	39.876	27.311	24.694	8.851	31.676	22.149	42.116	21.239	39.991	19.438	16.252	18.107	24.723	42.954	31.484	11.265	27.149	19.616	32.523	19.878	26.174	39.417	43.25	21.353	17.457	40.865	41.34	21.993	27.396	25.223	42.253	32.133	56.275	47.418	14.61	16.931	18.051	26.49	18.624	56.275	9.011	1.39
56	StbE-Salm_Salmonella_enterica_subsp,_enterica_serovar_Enteritidis_pSE34	52.804	20.611	21.273	8.602	1.402	34.528	39.014	27.127	26.34	10.211	29.833	20.737	42.105	19.796	38.993	20.26	18.436	17.889	26.329	42.948	32.453	12.4	28.283	25.752	33.42	19.253	25.282	37.122	38.956	22.93	16.688	32.957	30.765	25.571	30.624	31.317	45.564	32.135	58.359	47.401	14.229	16.931	19.683	27.304	16.62	58.359	8.602	1.402
57	toxin_RelE_Acidithiobacillus_thiooxidans_ATCC_19377	48.661	26.827	43.385	26.824	17.979	16.753	46.395	37.298	0.276	22.814	32.675	29.296	47.805	14.444	39.805	36.908	13.641	54.584	29.327	48.706	52.722	38.582	11.126	15.447	41.818	41.675	49.819	21.188	25.212	31.625	36.353	36.045	35.023	41.55	16.106	27.958	38.912	51.955	48.894	41.63	5.762	1.275	1.164	2.357	1.169	48.894	26.824	17.979
58	Txe_Enterococcus_faecium_U37_plasmid_pRUM	45.218	36.194	38.597	8.58	14.479	36.527	46.315	42.999	21.278	39.401	54.591	29.178	32.791	41.267	48.852	61.139	24.629	26.597	15.988	31.622	39.924	42.913	48.655	36.592	30.955	47.635	41.232	46.438	16.892	28.408	35.788	46.782	43.235	32.825	34.536	37.746	32.324	16.658	63.923	30.945	26.528	29.492	38.57	18.604	28.998	63.923	8.58	14.479
59	YafQ_Escherichia_coli_str,_K-12_substr,_MG1655	60.173	33.445	50.548	11.18	19.014	50.439	38.347	29.361	39.345	26.44	44.74	19.538	54.246	47.111	47.03	43.707	53.739	34.614	49.179	43.239	44.528	42.059	14.317	33.254	21.877	27.04	22.078	30.437	28.856	29.441	39.726	23.644	20.239	33.213	57.038	48.41	49.469	43.026	30.083	30.229	51.177	33.481	23.732	25.585	42.424	30.083	11.18	19.014
60	YoeB_Escherichia_coli_str,_K-12_substr,_MG1655	33.602	14.65	47.969	7.204	28.356	46.634	20.624	45.088	27.442	23.197	53.265	24.231	22.498	44.365	57.129	44.314	17.125	30.284	37.431	34.331	16.986	42.731	39.88	21.004	30.271	40.169	48.159	37.622	36.033	27.801	28.473	44.074	42.95	52.141	44.361	42.301	56.077	26.077	41.367	44.83	21.485	23.997	25.889	19.285	37.167	41.367	7.204	28.356
61	AFE_1780_VapC-4_tox19_Acidithiobacillus_ferrooxidans_ATCC_23270	9.72	15.016	5.388	28.465	41.883	17.026	3.774	30.576	31.807	34.007	39.465	14.104	20.145	20.807	16.35	6.094	16.208	12.283	40.198	13.883	18.793	18.181	36.974	19.609	28.118	38.117	17.398	26.294	27.895	16.646	36.289	44.769	47.908	39.291	23.907	23.29	18.322	40.351	19.831	23.155	52.303	24.513	30.221	39.488	21.309	19.831	28.465	41.883
62	hypothetical_protein_Lamprocystis_purpurea_DSM_4197_A39ODRAFT	13.077	12.058	9.263	50.672	33.355	20.331	2.647	23.662	30.531	29.551	30.692	31.138	20.381	15.279	31.583	8.408	20.387	17.663	48.059	31.655	22.921	15.862	31.341	26.419	30.536	50.707	26.731	25.519	39.136	34.46	46.497	38.7	43.002	38.836	21.625	41.762	38.363	48.202	29.089	21.691	55.167	31.787	40.237	37.501	40.334	29.089	50.672	33.355
63	hypothetical_protein_Pseudomonas_aeruginosa_GM41	18.388	11.43	8.205	40.809	44.632	25.779	2.479	38.915	18.341	45.466	17.891	16.413	25.457	19.572	45.278	5.289	14.815	26.714	33.515	32.781	13.243	25.673	37.397	24.065	33.099	33.034	36.722	24.298	35.803	31.369	27.138	33.475	26.358	31.554	19.635	28.944	22.154	17.232	32.211	12.299	51.802	23.506	25.54	32.484	34.04	32.211	40.809	44.632
64	Lferr_0576_VapC-1_Acidithiobacillus_ferrooxidans_ATCC_53993	32.961	0	19.563	32.796	26.765	37.726	8.929	32.954	27.584	17.071	39.188	16.335	26.385	16.484	19.528	12.547	42.079	30.081	31.085	39.555	14.251	45.727	42.632	17.234	33.691	39.039	27.74	44.052	37.213	45.191	29.446	24.771	30.715	33.431	44.172	25.508	47.827	16.949	21.506	63.727	24.466	25.538	52.264	38.368	33.265	21.506	32.796	26.765
65	Lferr_0638_VapC-2_Acidithiobacillus_ferrooxidans_ATCC_53993	10.292	19.563	0	28.076	34.118	25.788	5.525	46.048	39.247	46.781	39.081	30.824	31.384	30.382	53.055	2.795	20.726	16.458	22.706	36.833	27.768	27.93	63.003	22.629	42.545	30.459	35.638	25.138	13.893	18.216	24.115	39.384	43.428	31.653	30.292	17.141	19.199	15.111	17.897	40.833	41.441	36.328	40.124	46.419	45.236	17.897	28.076	34.118
66	Lferr_1456_VapC-4_Acidithiobacillus_ferrooxidans_ATCC_53993	9.72	15.016	5.388	28.465	41.883	17.026	3.774	30.576	31.807	34.007	39.465	14.104	20.145	20.807	16.35	6.094	16.208	12.283	40.198	13.883	18.793	18.181	36.974	19.609	28.118	38.117	17.398	26.294	27.895	16.646	36.289	44.769	47.908	39.291	23.907	23.29	18.322	40.351	19.831	23.155	52.303	24.513	30.221	39.488	21.309	19.831	28.465	41.883
67	Lferr_1788_VapC-5_Acidithiobacillus_ferrooxidans_ATCC_53993	16.91	12.547	2.749	37.005	29.114	22.054	8.148	37.409	26.918	35.119	25.754	17.512	22.939	17.332	29.329	0	15.677	26.121	29.911	13.134	12.29	44.408	16.851	32.439	30.936	39.033	46.594	17.42	11.688	12.695	17.323	31.082	35.408	30.082	16.108	24.018	20.364	41.062	20.174	26.681	45.767	33.333	19.611	37.442	46.103	20.174	37.005	29.114
68	MvpT_Shigella_flexneri_plasmid_pMYSH6000	18.014	10.007	3.032	45.047	41.179	21.165	5.811	29.733	32.809	36.022	24.702	29.298	25.117	17.313	20.97	1.34	33.235	18.917	19.448	20.615	10.976	42.394	41.17	34.316	37.898	21.662	23.813	21.373	12.255	13.038	20.451	16.912	18.711	17.813	13.936	27.933	17.67	23.94	14.319	32.711	42.251	33.602	31.739	40.855	55.451	14.319	45.047	41.179
69	PilT_Acidithiobacillus_ferrivorans_SS3	18.14	12.939	9.304	45.496	42.885	31.912	3.621	31.733	28.871	56.298	49.83	22.189	14.479	19.849	19.672	8.828	17.837	16.856	41.536	27.738	39.457	28.897	56.649	39.695	24.367	40.732	37.532	38.441	39.074	40.297	44.494	52.375	45.633	52.306	22.023	49.875	42.303	37.383	38.494	32.911	38.745	28.506	46.747	44.311	21.249	38.494	45.496	42.885
70	PilT_Desulfotignum_phosphitoxidans_DSM_13687	33.409	11.777	6.461	44.864	26.976	40.595	1.689	36.159	40.708	44.47	19.528	26.099	18.06	25.01	42.96	6.21	19.361	14.172	40.712	37.653	30.896	13.19	44.757	21.176	41.845	34.816	43.327	23.844	17.997	31.596	47.541	22.683	23.969	38.316	39.47	48.553	42.093	41.644	38.712	20.043	51.312	20.562	30.727	44.495	28.556	38.712	44.864	26.976
71	PilT_Burkholderia_xenovorans_LB400	26.509	7.713	7.944	46.394	35.231	31.963	2.769	31.202	29.348	43.928	21.585	22.326	16.478	19.501	25.594	8.037	18.104	13.775	47.38	27.953	22.945	28.183	18.402	18.332	31.09	46.482	23.72	19.56	33.119	39.439	36.707	42.458	41.71	18.313	33.008	26.282	23.761	26.618	19.698	32.294	55.767	22.899	44.138	41.333	38.79	19.698	46.394	35.231
72	VapC_Leptospira_interrogans_serovar_Copenhageni_str,_Fiocruz_L1-130	16.014	11.428	4.217	54.306	58.115	42.75	8.489	39.137	41.621	55.131	30.603	14.131	30.857	33.007	45.128	5.025	21.568	18.209	32.366	32.167	22.375	29.421	44.513	29.9	43.811	20.28	36.412	30.895	34.96	32.096	16.947	28.185	27.309	30.005	46.947	47.775	36.436	18.238	30.593	29.826	44.998	40.524	49.446	36.725	44.866	30.593	54.306	58.115
[truncated: 24 more columns]
